# Supplementary material for: Aerobic Exercise Decreases Negative Affect by Modulating Orbitofrontal-Amygdala Connectivity in Adolescents
Source: Life (Basel). 2021 Jun 18;11(6):577. doi: 10.3390/life11060577 (PMC8234212; doi:10.3390/life11060577)
Supplement: Supplementary file 1 [file life-11-00577-s001.zip]

Archive with 1 entries (1 files):
- life-1233677-Supplementary Material.pdf
